# Supplementary material for: Humoral and Cell-Mediated Immunity Against SARS-CoV-2 in Healthcare Personnel Who Received Multiple mRNA Vaccines: A 4-Year Observational Study
Source: Infect Dis Rep. 2025 Apr 29;17(3):42. doi: 10.3390/idr17030042 (PMC12101388; doi:10.3390/idr17030042)
Supplement: Supplementary file 1 [file idr-17-00042-s001.zip]

Archive with 1 entries (1 files):
- idr-3569516-supplementary.pdf
